# Supplementary material for: Preeclampsia Correlates with an Increase in Cannabinoid Receptor 1 Levels Leading to Macromolecular Alterations in Chorionic Villi of Term Placenta
Source: Int J Mol Sci. 2022 Oct 26;23(21):12931. doi: 10.3390/ijms232112931 (PMC9656520; doi:10.3390/ijms232112931)
Supplement: Supplementary file 1 [file ijms-23-12931-s001.zip]

Archive with 1 entries (1 files):
- ijms-1979047-supplementary.pdf
